# Supplementary material for: A missense mutation in MYH1 is associated with susceptibility to immune-mediated myositis in Quarter Horses
Source: Skelet Muscle. 2018 Mar 6;8:7. doi: 10.1186/s13395-018-0155-0 (PMC5838957; doi:10.1186/s13395-018-0155-0)
Supplement: Supplementary file 1 — Table S1. Across breed genotyping. (XLSX 9 kb) [file 13395_2018_155_MOESM1_ESM.xlsx]

## Sheet: Sheet1
ERR/SRR Accession #	SNP at chr11:52993878	BREED
A12320	TT	Arabian
A12321	TT	Arabian
A12322	TT	Arabian
A12323	TT	Arabian
A12324	TT	Arabian
A12380	TT	Arabian
A12382	TT	Arabian
A12383	TT	Arabian
A12384	TT	Arabian
A12385	TT	Arabian
A12390	TT	Arabian
A12391	TT	Arabian
A12392	TT	Arabian
A12393	TT	Arabian
A12394	TT	Arabian
A12396	TT	Arabian
A12397	TT	Arabian
A12398	TT	Arabian
A12399	TT	Arabian
A12413	TT	Arabian
A12415	TT	Arabian
A12416	TT	Arabian
A12417	TT	Arabian
A12418	TT	Arabian
A12419	TT	Arabian
A12421	TT	Arabian
A12422	TT	Arabian
A12423	TT	Arabian
A12424	TT	Arabian
A9184	TT	Arabian
A9185	TT	Arabian
A9187	TT	Arabian
A9188	TT	Arabian
A9190	TT	Arabian
A9194	TT	Arabian
A8100	TT	Arabian
A9002	TT	Arabian
A9004	TT	Arabian
A9006	TT	Arabian
A9014	TT	Arabian
A9018	TT	Arabian
A9025	TT	Arabian
A9026	TT	Arabian
JIE26	TT	Arabian
JIE3	TT	Arabian
A1016	TT	Belgian
A1442	TT	Belgian
A1476	TT	Belgian
A1490	TT	Belgian
A1691	TT	Belgian
A1934	TT	Belgian
A2452	TT	Belgian
A4378	TT	Belgian
A4396	TT	Belgian
A4468	TT	Belgian
A7682	TT	Clydesdale
A7683	TT	Clydesdale
A8844	TT	Clydesdale
A9108	TT	Clydesdale
A9073	TT	Clydesdale
A9140	TT	Clydesdale
L101	TT	Lusitano
NAD264	TT	Shire
A9416	TT	Swedish WB
